# Supplementary material for: Cerebrospinal fluid levels of neuron-specific enolase predict the severity of brain damage in newborns with neonatal hypoxic-ischemic encephalopathy treated with hypothermia
Source: PLoS One. 2020 Jun 1;15(6):e0234082. doi: 10.1371/journal.pone.0234082 (PMC7263594; doi:10.1371/journal.pone.0234082)
Supplement: S1 Dataset — (XLSX) [file pone.0234082.s003.xlsx]

## Sheet: Base de datos
ID	CASO	0Varon	EG	Peso RN (gr)	CIR	P Cefálico (cm)	Edad Materna (años)	Nº Gestaciones previas	Paridad	Present_0Cef_1Pod	Parto 0_Eutócico	Alteración RCTG	Evento Centinela	Meconiorrexis	pH arteria	pH cordón	Apgar 1'	Apgar 5'	Apgar 10'	REA	REA4_5	EHI	Convulsiones si/no	Convulsiones electricas si/no	1RMEdad (horas)	RM_ST_SCORE	RM_DW_SCORE	1RM_SCORE_GLOBAL	1RM_3SGGB	1RM_3SGPLICG	1RM_3SGC	1RM_3SGSB	1RM_D_SCORE GLOBAL	1RM_3SDGB	RM_3SDPLICG	1RM_3SDC	1RM_3SDSB	2RM_Edad (horas)	2RM_SCORE_GLOBAL	2RM_3SGGB	2RM_3SGPLICG	2RM_3SGC	2RM_3SGSB	FÚltimaRevision	PCef (cm)	PCef (pc)	ZSCORE_NEGAT	Parálisis cerebral	BayleIII DM Motora Global
4	1	0	36	2870	0	33	36	0	0	1	1	0	0	0		7,13				3	0	3	1	1	49	12	10	12	3	3	3	3	10	2	3	3	2
6	1	0	42	3670	0	34	34	0	0	0	0	1	0	1	7,02	7,02	4	5	7	4	1	3	1	1	145	5	8	5	1	0	2	2	8	2	1	2	3							03/11/2011	47	20	0.83	0	97
7	1	0	39	2280	1	32	22	2	2	0	0		1	0	6,8	6,8	2	6	6	5	1	2	1	1	135	4	1	4	3	1	0	0	1	0	0	1	0							20/07/2012	48	29	0.53	1	91
8	1	1	35	2500	0	32	34	0	0	1	0	0	1	0	6,89	6,89	0	3		5	1	3	1	1	54	9	5	9	3	3	0	3	5	2	1	0	2
9	1	0	38	3700	0		32	1	1	0	0	1	1	0	7	7	5	5	6	3	0	1	0	0	74	0	0	0	0	0	0	0	0	0	0	0	0											0	103
10	1	1	35	2200	0	32.5	29	0	0	1	0	1	0	0			3	5	7	5	1	2	1	0	74	10	0	5	2	1	0	2	0	0	0	0	0	241	10	3	3	1	3	10/04/2012	48	75		0	85
11	1	1	39	2330	1		27	0	0	0	0	1	1	0	6,95	6,95	3	4	7	5	1	3	1	1	56	10	10	10	3	1	3	3	10	3	1	3	3
12	1	1	37	2300	0	31.8	37	1	1	0	0	1	0	1	7,09	7,09	4	5	7	4	1	3	1	1	504	3	0	3	0	0	0	3												14/03/2012	44	0	2.86	0	79
13	1	1	37	2300	0	32	35	1			0	1	1	0	6,7	6,7	2	6	8	5	1	1	0	0	584	1	0	1	0	1	0	0	0	0	0	0	0							11/03/2013	49	72		0	88
14	1	1	40	3010	0	33.5	33	0	0	0	0	1	1	0	6,81	6,81	4	7	8	4	1	2	1	1	91	0	0	0	0	0	0	0	0	0	0	0	0							2010-09-20	39			0	103
16	1	0	39	2000	1	31.9	31	3	3	0	0	1	0	1	7,02	7,02	2	6	7	3	0	2	1	1
17	1	0	36	2090	1	31	40	0	0	0	0	1	0	0	6,96	6,96	0	0	0	5	1	3	0	0
18	1	0	39	2880	0		33	0	0	0	0	1	0	0	6,8	6,8	7	9		2	0	3	1	0
19	1	0	36	2820	0	33	27	0	0	0	0	0	0	0	7,21	7,21	3	7	8	4	1	1	0	0	238	2	3	2	0	0	0	2	3	1	0	2	0							10/12/2012	49	33		0	94
20	1	0	40	3000	0	34	27	0	0	0	1	1	0	1		7,1	1	3	7	5	1	2	1	1	258	0	0	0	0	0	0	0	0	0	0	0	0							26/11/2012	49.5	79		0	100
21	1	1	38	3500	0	34		2	2	0	0	1	1	0	6,98	6,98	3	5		5	1	3	1	1
22	1	1	39	4090	0	35	31	3	3	0	1	1	0	0	7,03	7,03	3	6	7	3	0	1	0	0	463	0	0	0	0	0	0	0	0	0	0	0	0							13/11/2012	46.5	31		0	107
23	1	0	37	2530	0	33	25	2	2	0	0	1	1	0	6,87	6,87	2	5	7	5	1	3	1	1	115	5	2	5	2	1	0	2	2	0	1	0	1	258	5	2	1	0	2	19/11/2012	47.5	29	0.55	0	88
27	1	0	38	3220	0	33	33	3	3	0	0	1	0	0	6,54	6,54	2	4	4	5	1	3	1	1	95	8	6	6	3	1	0	2	6	3	1	0	2	191	8	3	3	0	2	2013-12-19	54	0	3.14	1	45
28	1	0	36	3500	0	37	18	0	0	0	0	1	0	1	6,97	6,97	3	3	7	4	1	1	0	0	318	0	0	0	0	0	0	0	0	0	0	0	0							22/01/2013	48.8	64		0
29	1	1	36	2800	0	32	38	5	4	0	0	1	0	0	6,7	6,7	1	2	4	5	1	3	1	1	112	12	10	12	3	3	3	3	10	3	1	3	3
30	1	1	38	3490	0	34	27	3	3	0	0		0	0	6,99	6,99	9	10		1	0	2	0	0	99	0	0	0	0	0	0	0	0	0	0	0	0	362	0	0	0	0	0	2012-04-25	47.5			0	94
31	1	1	41	2855	0	33	34	1	1	0	0	1	1	1	6,99	6,99	3	9	9	2	0	2	0	0	76	0	0	2	0	0	0	2	0	0	0	0	0	221	0	0	0	0	0	21/02/2013				0	97
32	1	0	37	2600	0	35	33	0	0	0	0	0	0	0	7,05	7,05	3	5	6	4	1	1	0	0	407	0	0	0	0	0	0	0	0	0	0	0	0							03/04/2012	46	47	0.05	0	99
33	1	0	41	3580	0		32	1	1	0	0	1	0	0			1	4	6	4	1	2	0	0	138	1	0	1	1	0	0	0	0	0	0	0	0	402	1	1	0	0	0	13/03/2013	51	91		0	97
36	1	0	40	3200	0	33	37	6	6	0	0	1	0	1	7,26	7,26	2	3	7	5	1	3	1	1	91	11	9	11	3	3	2	3	9	2	3	2	2	283	11	3	3	3	2	10/04/2013	44	91		1	45
37	1	1	41	2885	0	35	39	2	2	0	0	1	0	1	7,3	7,3	6	8	10	5	1	3	1	1	107	6	7	6	1	0	2	3	7	1	1	2	3	298	6	1	0	2	3	17/04/2013	44.5	1	2.67	1	82
38	1	0	36	3220	0	34	23	0	0	0	0	1	0	0		6,94	3	5	6	2	0	2	1	1	120	4	0	4	1	1	0	2	0	0	0	0	0
39	1	0	42	3910	0	35.5	39	2	2	0	0	0	1	0			2	4	7	5	1	1	0	0	362	0	0	0	0	0	0	0	0	0	0	0	0											0
40	1	0	41	3440	0	35	41	1	1	0	0	1	1	0	6,73	6,73	3	6	7	4	1	2	1	1	75	0	0	0	0	0	0	0	0	0	0	0	0	238	0	0	0	0	0	26/03/2013	50			0	94
41	1	1	33	2000	0	29	35	0	0		0	1	1	1			0	0	5	5	1	3	0	0
42	1	1	39	2540	0	33	36	0	0	0	0	1	0	1	6,88	6,88	3	4	4	5	1	3	1	1	74	11	12	11	3	3	2	3	12	3	3	3	3
43	1	1	40	3120	0	34	28	1	1	0	0	1	0	0	7,05	7,05	1	2	7	5	1	1	0	0	99	0	0	0	0	0	0	0	0	0	0	0	0											0
45	1	0	38	3400	0	35	39	3	3	0	0	1	1	0	6,8	6,8	0	4		5	1	3	1	1	81	9	10	9	3	1	2	3	10	3	3	2	2
46	1	1	41	3740	0	34.5	40	2	2	0	0	1	1	1	6,94	6,94	1	3	6	5	1	3	1	1	157	12	10	10	3	1	3	3	10	3	1	3	3	377	12	3	3	3	3					1	45
47	1	0	38	2580	0		30	2	2	0	0	1	0	0	6,99	6,99	8	8	8	2	0	1	0	0	432	0		0	0	0	0	0												25/04/2013				0	94
49	1	0	41	4000	0		35	0	0		0	1	0	1			0	0		5	1	3	1	1	119	9	12	9	3	1	2	3	12	3	3	3	3
50	1	0	37	2500	0	36	30	0	0	1	0	1	1	0			0	2	5	5	1	3	1	1	38	10	10	10	3	3	2	2	10	3	1	3	3
51	1	1		3500	0	35	30	0	0	0	0	1	0	1	6,77	6,77	0	2	4	5	1	2	1	1	71	0	0	0	0	0	0	0	0	0	0	0	0	335	0	0	0	0	0	16/07/2013	48	50		0	97
52	1	0	37	4000	0		35	1	1	0	0	1	0	0	6,86	6,86	0	4	5	5	1	2	0	0	332	0		0	0	0	0	0												14/01/2014	42.5			0	79
53	1	0	39	2550	0		35	0	0	0	0	1	0	1	6,81	6,81	4	6	7	3	0	3	1	1	91	10	5	10	3	1	3	3	5	2	0	2	1
54	1	0	40	3160	0	38	27	0	0	0	0	1	1	0	6,99	6,99	4	7	7	1	0	1	0	0	68	1		1	0	0	0	1																0	100
56	1	1	41	3320	0	32.5	33	0	0	0	0	1	0	0		6,99	3	9	10	3	0	1	0	0	271	0		0	0	0	0	0																0
90	0	1	39	3580						0	0					7.24	8	10				0
81	0	0	41	3675						0	1					7.13	9	10				0
82	0	0	37	3570						0	0					7.26	9	9				0
84	0	0	40	3450						0	1					7.03	8	8				0
87	0	0	38	2730							0						9	10				0
121	0	0	37	2295						1	0					7.27	8	9				0
123	0	0	37	2230						0	0					7.23	8	9				0
77	0	0	39	3170						0	1						8	10				0
78	0	1	39	3385						0	1					7.21	9	10				0
122	0	0	40	3085						0	1					6.94	6	8				0
71	0	0	39	3710						0	1					7.12	9	10				0
74	0	1	40	3245						0	1					7.21	9	10				0
66	0	1	39	3800						0	1					7.02	9	10				0
68	0	0	38	3150						0	1					7.07	9	10				0
59	0	1	40	3275						0	1					7.37	9	10				0
61	0	0	35	2250						0	1					7.41	8	9				0
99	0	0	39	3075						0	0					7.24	8	10				0
101	0	0	41	3370						0	1					7.24	9	10				0
95	0	1	40	3190						0	1					7.1	7	8				0
93	0	1	41	3215						0	1					7.25	5	8				0
97	0	1	38	2460						0	1					7.18	7	9				0
105	0	0	40	3085						0	1					7.32	9	10				0
108	0	1	38	2935						0	1					7.26	9	10				0
102	0	0	38	2855						0	0					7.31	9	10				0
65	0	1	38	3000						0	1					7.27	8					0
124	0	0	40	4035						0	0					7.35	8	9				0
119	0	1	41	4015						0	1					7.08	7	8				0
116	0	0	41	3810						0	1					7.22	9	10				0
115	0	0	39	3535						0	0					7.07	6	8				0
103	0	1	40	4130						0	1					7.35	5	7				0
114	0	0	39	3570						0	1					7.18	9	10				0
109	0	0	40	3155						0	0					7.32	9	10				0
111	0	0	39	3130						0	1					7.25	9	10				0
	0	0	40	2990						0	0					7.37	9	10				0
	0	1	40	3885						0	0					7.1	7	8				0
	0	0	40	3100						0	0					7.07	6	7				0
	0	1	36	2700						1	0						9	10				0
	0	0	41	3720						0	1					7.29	9	10				0
	0	0	35	2700						0	1					7.39	9	10				0
	0	1	38	2920						0	1					7.38	9	10				0
	0	1	39	3515						0	1						9	10				0
	0	1	41	2885						0	1					7.26	7	7				0
	0	0	40	3020						0	0					7.21	8	8				0
	0	1	40	3850						0	0					7.09	1	6				0
	0	0	39	3400						0	0					7.35	2	6				0
	0	1	39	3220						0	1					7.07	8	9				0
	0	0	40	3430						0	1					7.2	9	10				0
	0	0	40	3885						0	0					7.33	9	10				0
	0	0	40	3490						0	1					7.27	8	9				0
	0	0	39	3335						0	1					7.14	9	10				0
	0	0	37	1690						0	0					7.15	9	10				0
	0	0	41	3400						0	1					7.36	9	10				0
	0	0	40	3140						0	1					7.26	6	8				0
	0	1	40	3560						0	1					7.11	8	9				0
	0	0	41	3630						0	0						8	10				0
	0	0	38	3605						0	1						9	10				0
	0	0	36	2920						0	0					7.33	4	6				0
	0	1	41	3835						0	0					7.1	7	8				0
	0	0	38	3760						0	0					7.21	8	9				0
[truncated: 15 more columns]

## Sheet: Sintaxis_ROC
	roc <- roc(datos$EHI,datos$ENE_0_73_h)	roc	<- roc(datos$	,datos$	)
	optimal.cutpoint <-optimal.cutpoints(X = "ENE_0_73h", status = "EHI", tag.healthy = "1", methods = c("Youden"), data = datos, pop.prev = NULL, categorical.cov = NULL, control = control.cutpoints(), ci.fit = TRUE, conf.level = 0.95, trace = FALSE)	optimal.cutpoint	<-optimal.cutpoints(X = "	", status = "	", tag.healthy =	, methods = c("Youden"), data = datos, pop.prev = NULL, categorical.cov = NULL, control = control.cutpoints(), ci.fit = TRUE, conf.level = 0.95, trace = FALSE)
	summary(optimal.cutpoint)	summary(optimal.cutpoint	)
m_585.27	1	roc1<- roc(datos$m_585.27,datos$	optimal.cutpoint1<-optimal.cutpoints(X = "m_585.27", status = "	summary(optimal.cutpoint1)
m_149.06	2	roc2<- roc(datos$m_149.06,datos$	optimal.cutpoint2<-optimal.cutpoints(X = "m_149.06", status = "	summary(optimal.cutpoint2)
m_218.13	3	roc3<- roc(datos$m_218.13,datos$	optimal.cutpoint3<-optimal.cutpoints(X = "m_218.13", status = "	summary(optimal.cutpoint3)
m_424.34	4	roc4<- roc(datos$m_424.34,datos$	optimal.cutpoint4<-optimal.cutpoints(X = "m_424.34", status = "	summary(optimal.cutpoint4)
m_583.25	5	roc5<- roc(datos$m_583.25,datos$	optimal.cutpoint5<-optimal.cutpoints(X = "m_583.25", status = "	summary(optimal.cutpoint5)
m_170.09	6	roc6<- roc(datos$m_170.09,datos$	optimal.cutpoint6<-optimal.cutpoints(X = "m_170.09", status = "	summary(optimal.cutpoint6)
m_206.08	7	roc7<- roc(datos$m_206.08,datos$	optimal.cutpoint7<-optimal.cutpoints(X = "m_206.08", status = "	summary(optimal.cutpoint7)
m_180.06	8	roc8<- roc(datos$m_180.06,datos$	optimal.cutpoint8<-optimal.cutpoints(X = "m_180.06", status = "	summary(optimal.cutpoint8)
m_239.09	9	roc9<- roc(datos$m_239.09,datos$	optimal.cutpoint9<-optimal.cutpoints(X = "m_239.09", status = "	summary(optimal.cutpoint9)
m_288.21	10	roc10<- roc(datos$m_288.21,datos$	optimal.cutpoint10<-optimal.cutpoints(X = "m_288.21", status = "	summary(optimal.cutpoint10)
m_314.23	11	roc11<- roc(datos$m_314.23,datos$	optimal.cutpoint11<-optimal.cutpoints(X = "m_314.23", status = "	summary(optimal.cutpoint11)
m_316.24	12	roc12<- roc(datos$m_316.24,datos$	optimal.cutpoint12<-optimal.cutpoints(X = "m_316.24", status = "	summary(optimal.cutpoint12)
m_344.27	13	roc13<- roc(datos$m_344.27,datos$	optimal.cutpoint13<-optimal.cutpoints(X = "m_344.27", status = "	summary(optimal.cutpoint13)
m_370.29	14	roc14<- roc(datos$m_370.29,datos$	optimal.cutpoint14<-optimal.cutpoints(X = "m_370.29", status = "	summary(optimal.cutpoint14)
m_426.35	15	roc15<- roc(datos$m_426.35,datos$	optimal.cutpoint15<-optimal.cutpoints(X = "m_426.35", status = "	summary(optimal.cutpoint15)
m_172.17	16	roc16<- roc(datos$m_172.17,datos$	optimal.cutpoint16<-optimal.cutpoints(X = "m_172.17", status = "	summary(optimal.cutpoint16)
m_342.26	17	roc17<- roc(datos$m_342.26,datos$	optimal.cutpoint17<-optimal.cutpoints(X = "m_342.26", status = "	summary(optimal.cutpoint17)
m_368.27	18	roc18<- roc(datos$m_368.27,datos$	optimal.cutpoint18<-optimal.cutpoints(X = "m_368.27", status = "	summary(optimal.cutpoint18)
m_398.32	19	roc19<- roc(datos$m_398.32,datos$	optimal.cutpoint19<-optimal.cutpoints(X = "m_398.32", status = "	summary(optimal.cutpoint19)
alfa_synucleina_media	20	roc20<- roc(datos$alfa_synucleina_media,datos$	optimal.cutpoint20<-optimal.cutpoints(X = "alfa_synucleina_media", status = "	summary(optimal.cutpoint20)
alfa_synucleina_media_sin_outliner	21	roc21<- roc(datos$alfa_synucleina_media_sin_outliner,datos$	optimal.cutpoint21<-optimal.cutpoints(X = "alfa_synucleina_media_sin_outliner", status = "	summary(optimal.cutpoint21)
		ENOLASA
		ENE_1
		NEOP
		x_1_LCR_NEOPTERINA
EHI_agrup2	1	roc1<- roc(datos$EHI_agrup2,datos$ENOLASA)	optimal.cutpoint1<-optimal.cutpoints(X = "ENOLASA", status = "EHI_agrup2", tag.healthy = 0, methods = c("Youden"), data = datos, pop.prev = NULL, categorical.cov = NULL, control = control.cutpoints(), ci.fit = TRUE, conf.level = 0.95, trace = FALSE)	summary(optimal.cutpoint1)
EHI_agrup	2	roc2<- roc(datos$EHI_agrup,datos$ENOLASA)	optimal.cutpoint2<-optimal.cutpoints(X = "ENOLASA", status = "EHI_agrup", tag.healthy = 0, methods = c("Youden"), data = datos, pop.prev = NULL, categorical.cov = NULL, control = control.cutpoints(), ci.fit = TRUE, conf.level = 0.95, trace = FALSE)	summary(optimal.cutpoint2)
Convulsiones	3	roc3<- roc(datos$Convulsiones,datos$ENOLASA)	optimal.cutpoint3<-optimal.cutpoints(X = "ENOLASA", status = "Convulsiones", tag.healthy = 0, methods = c("Youden"), data = datos, pop.prev = NULL, categorical.cov = NULL, control = control.cutpoints(), ci.fit = TRUE, conf.level = 0.95, trace = FALSE)	summary(optimal.cutpoint3)
EEGa_0_6h_Tipo_agrup	4	roc4<- roc(datos$EEGa_0_6h_Tipo_agrup,datos$ENOLASA)	optimal.cutpoint4<-optimal.cutpoints(X = "ENOLASA", status = "EEGa_0_6h_Tipo_agrup", tag.healthy = 0, methods = c("Youden"), data = datos, pop.prev = NULL, categorical.cov = NULL, control = control.cutpoints(), ci.fit = TRUE, conf.level = 0.95, trace = FALSE)	summary(optimal.cutpoint4)
EEGa_0_72h_Tipo_agrup	5	roc5<- roc(datos$EEGa_0_72h_Tipo_agrup,datos$ENOLASA)	optimal.cutpoint5<-optimal.cutpoints(X = "ENOLASA", status = "EEGa_0_72h_Tipo_agrup", tag.healthy = 0, methods = c("Youden"), data = datos, pop.prev = NULL, categorical.cov = NULL, control = control.cutpoints(), ci.fit = TRUE, conf.level = 0.95, trace = FALSE)	summary(optimal.cutpoint5)
RM_ST_MOD_GRAVE_ALGÚN_ITEM	6	roc6<- roc(datos$RM_ST_MOD_GRAVE_ALGÚN_ITEM,datos$ENOLASA)	optimal.cutpoint6<-optimal.cutpoints(X = "ENOLASA", status = "RM_ST_MOD_GRAVE_ALGÚN_ITEM", tag.healthy = 0, methods = c("Youden"), data = datos, pop.prev = NULL, categorical.cov = NULL, control = control.cutpoints(), ci.fit = TRUE, conf.level = 0.95, trace = FALSE)	summary(optimal.cutpoint6)
RM_ST_DIFUSO	7	roc7<- roc(datos$RM_ST_DIFUSO,datos$ENOLASA)	optimal.cutpoint7<-optimal.cutpoints(X = "ENOLASA", status = "RM_ST_DIFUSO", tag.healthy = 0, methods = c("Youden"), data = datos, pop.prev = NULL, categorical.cov = NULL, control = control.cutpoints(), ci.fit = TRUE, conf.level = 0.95, trace = FALSE)	summary(optimal.cutpoint7)
EXITUS	8	roc8<- roc(datos$EXITUS,datos$ENOLASA)	optimal.cutpoint8<-optimal.cutpoints(X = "ENOLASA", status = "EXITUS", tag.healthy = 0, methods = c("Youden"), data = datos, pop.prev = NULL, categorical.cov = NULL, control = control.cutpoints(), ci.fit = TRUE, conf.level = 0.95, trace = FALSE)	summary(optimal.cutpoint8)
x_12_18H_AEEG_AB	9	roc9<- roc(datos$x_12_18H_AEEG_AB,datos$ENOLASA)	optimal.cutpoint9<-optimal.cutpoints(X = "ENOLASA", status = "x_12_18H_AEEG_AB", tag.healthy = 0, methods = c("Youden"), data = datos, pop.prev = NULL, categorical.cov = NULL, control = control.cutpoints(), ci.fit = TRUE, conf.level = 0.95, trace = FALSE)	summary(optimal.cutpoint9)
x_18_24H_AEEG_AB	10	roc10<- roc(datos$x_18_24H_AEEG_AB,datos$ENOLASA)	optimal.cutpoint10<-optimal.cutpoints(X = "NEOP", status = "x_18_24H_AEEG_AB", tag.healthy = 0, methods = c("Youden"), data = datos, pop.prev = NULL, categorical.cov = NULL, control = control.cutpoints(), ci.fit = TRUE, conf.level = 0.95, trace = FALSE)	summary(optimal.cutpoint10)
x_12_24H_AEEG_AB	11	roc11<- roc(datos$x_12_24H_AEEG_AB,datos$ENOLASA)	optimal.cutpoint11<-optimal.cutpoints(X = "NEOP", status = "x_12_24H_AEEG_AB", tag.healthy = 0, methods = c("Youden"), data = datos, pop.prev = NULL, categorical.cov = NULL, control = control.cutpoints(), ci.fit = TRUE, conf.level = 0.95, trace = FALSE)	summary(optimal.cutpoint11)
x_24_36H_AEEG_AB	12	roc12<- roc(datos$x_24_36H_AEEG_AB,datos$ENOLASA)	optimal.cutpoint12<-optimal.cutpoints(X = "NEOP", status = "x_24_36H_AEEG_AB", tag.healthy = 0, methods = c("Youden"), data = datos, pop.prev = NULL, categorical.cov = NULL, control = control.cutpoints(), ci.fit = TRUE, conf.level = 0.95, trace = FALSE)	summary(optimal.cutpoint12)
x_36_48H_AEEG_AB	13	roc13<- roc(datos$x_36_48H_AEEG_AB,datos$ENOLASA)	optimal.cutpoint13<-optimal.cutpoints(X = "NEOP", status = "x_36_48H_AEEG_AB", tag.healthy = 0, methods = c("Youden"), data = datos, pop.prev = NULL, categorical.cov = NULL, control = control.cutpoints(), ci.fit = TRUE, conf.level = 0.95, trace = FALSE)	summary(optimal.cutpoint13)
x_24_48HAEEG_AB	14	roc14<- roc(datos$x_24_48HAEEG_AB,datos$ENOLASA)	optimal.cutpoint14<-optimal.cutpoints(X = "NEOP", status = "x_24_48HAEEG_AB", tag.healthy = 0, methods = c("Youden"), data = datos, pop.prev = NULL, categorical.cov = NULL, control = control.cutpoints(), ci.fit = TRUE, conf.level = 0.95, trace = FALSE)	summary(optimal.cutpoint14)
x_48_72H_AEEG_AB	15	roc15<- roc(datos$x_48_72H_AEEG_AB,datos$ENOLASA)	optimal.cutpoint15<-optimal.cutpoints(X = "NEOP", status = "x_48_72H_AEEG_AB", tag.healthy = 0, methods = c("Youden"), data = datos, pop.prev = NULL, categorical.cov = NULL, control = control.cutpoints(), ci.fit = TRUE, conf.level = 0.95, trace = FALSE)	summary(optimal.cutpoint15)
CONV_SOLOCLINICAS	16	roc16<- roc(datos$CONV_SOLOCLINICAS,datos$ENOLASA)	optimal.cutpoint16<-optimal.cutpoints(X = "NEOP", status = "CONV_SOLOCLINICAS", tag.healthy = 0, methods = c("Youden"), data = datos, pop.prev = NULL, categorical.cov = NULL, control = control.cutpoints(), ci.fit = TRUE, conf.level = 0.95, trace = FALSE)	summary(optimal.cutpoint16)
CONV_SOLOELECTRICAS	17	roc17<- roc(datos$CONV_SOLOELECTRICAS,datos$ENOLASA)	optimal.cutpoint17<-optimal.cutpoints(X = "NEOP", status = "CONV_SOLOELECTRICAS", tag.healthy = 0, methods = c("Youden"), data = datos, pop.prev = NULL, categorical.cov = NULL, control = control.cutpoints(), ci.fit = TRUE, conf.level = 0.95, trace = FALSE)	summary(optimal.cutpoint17)
CONV_CLINELECTR	18	roc18<- roc(datos$CONV_CLINELECTR,datos$ENOLASA)	optimal.cutpoint18<-optimal.cutpoints(X = "NEOP", status = "CONV_CLINELECTR", tag.healthy = 0, methods = c("Youden"), data = datos, pop.prev = NULL, categorical.cov = NULL, control = control.cutpoints(), ci.fit = TRUE, conf.level = 0.95, trace = FALSE)	summary(optimal.cutpoint18)
PARALISIS_CEREBRAL	19	roc19<- roc(datos$PARALISIS_CEREBRAL,datos$ENOLASA)	optimal.cutpoint19<-optimal.cutpoints(X = "NEOP", status = "PARALISIS_CEREBRAL", tag.healthy = 0, methods = c("Youden"), data = datos, pop.prev = NULL, categorical.cov = NULL, control = control.cutpoints(), ci.fit = TRUE, conf.level = 0.95, trace = FALSE)	summary(optimal.cutpoint19)
EVOLUCION_ADVERSA_BAYLE_COGNITIVO	20	roc20<- roc(datos$EVOLUCION_ADVERSA_BAYLE_COGNITIVO,datos$ENOLASA)	optimal.cutpoint20<-optimal.cutpoints(X = "NEOP", status = "EVOLUCION_ADVERSA_BAYLE_COGNITIVO", tag.healthy = 0, methods = c("Youden"), data = datos, pop.prev = NULL, categorical.cov = NULL, control = control.cutpoints(), ci.fit = TRUE, conf.level = 0.95, trace = FALSE)	summary(optimal.cutpoint20)
Evolución_adversa_85	21	roc21<- roc(datos$Evolución_adversa_85,datos$ENOLASA)	optimal.cutpoint21<-optimal.cutpoints(X = "NEOP", status = "Evolución_adversa_85", tag.healthy = 0, methods = c("Youden"), data = datos, pop.prev = NULL, categorical.cov = NULL, control = control.cutpoints(), ci.fit = TRUE, conf.level = 0.95, trace = FALSE)	summary(optimal.cutpoint21)
Evolución_adversa_70	22	roc22<- roc(datos$Evolución_adversa_70,datos$ENOLASA)	optimal.cutpoint22<-optimal.cutpoints(X = "NEOP", status = "Evolución_adversa_70", tag.healthy = 0, methods = c("Youden"), data = datos, pop.prev = NULL, categorical.cov = NULL, control = control.cutpoints(), ci.fit = TRUE, conf.level = 0.95, trace = FALSE)	summary(optimal.cutpoint22)
EHI_1_23	30		optimal.cutpoint30<-optimal.cutpoints(X = "NEOP", status = "EHI_1_23", tag.healthy = 1, methods = c("Youden"), data = datos, pop.prev = NULL, categorical.cov = NULL, control = control.cutpoints(), ci.fit = TRUE, conf.level = 0.95, trace = FALSE)	summary(optimal.cutpoint30)
EHI_1_2	31		optimal.cutpoint31<-optimal.cutpoints(X = "NEOP", status = "EHI_1_2", tag.healthy = 1, methods = c("Youden"), data = datos, pop.prev = NULL, categorical.cov = NULL, control = control.cutpoints(), ci.fit = TRUE, conf.level = 0.95, trace = FALSE)	summary(optimal.cutpoint31)
RM_ST_MOD_GRAVE_ALGÚN_ITEM	32		optimal.cutpoint32<-optimal.cutpoints(X = "NEOP", status = "RM_ST_MOD_GRAVE_ALGÚN_ITEM", tag.healthy = 0, methods = c("Youden"), data = datos, pop.prev = NULL, categorical.cov = NULL, control = control.cutpoints(), ci.fit = TRUE, conf.level = 0.95, trace = FALSE)	summary(optimal.cutpoint32)
RM_ST_PATRON_CENTRAL_VS_OTROS_PATRONES_agrup	33		optimal.cutpoint33<-optimal.cutpoints(X = "NEOP", status = "RM_ST_PATRON_CENTRAL_VS_OTROS_PATRONES_agrup", tag.healthy = 0, methods = c("Youden"), data = datos, pop.prev = NULL, categorical.cov = NULL, control = control.cutpoints(), ci.fit = TRUE, conf.level = 0.95, trace = FALSE)	summary(optimal.cutpoint33)
RM_DW_MOD_GRAVE_ALGÚN_ITEM	34		optimal.cutpoint34<-optimal.cutpoints(X = "NEOP", status = "RM_DW_MOD_GRAVE_ALGÚN_ITEM", tag.healthy = 0, methods = c("Youden"), data = datos, pop.prev = NULL, categorical.cov = NULL, control = control.cutpoints(), ci.fit = TRUE, conf.level = 0.95, trace = FALSE)	summary(optimal.cutpoint34)
Cualquier_Bayley_menor70	35		optimal.cutpoint35<-optimal.cutpoints(X = "NEOP", status = "Cualquier_Bayley_menor70", tag.healthy = 0, methods = c("Youden"), data = datos, pop.prev = NULL, categorical.cov = NULL, control = control.cutpoints(), ci.fit = TRUE, conf.level = 0.95, trace = FALSE)	summary(optimal.cutpoint35)
Cualquier_Bayley_menor85	36		optimal.cutpoint36<-optimal.cutpoints(X = "NEOP", status = "Cualquier_Bayley_menor85", tag.healthy = 0, methods = c("Youden"), data = datos, pop.prev = NULL, categorical.cov = NULL, control = control.cutpoints(), ci.fit = TRUE, conf.level = 0.95, trace = FALSE)	summary(optimal.cutpoint36)
EXITUS	37		optimal.cutpoint37<-optimal.cutpoints(X = "NEOP", status = "EXITUS", tag.healthy = 0, methods = c("Youden"), data = datos, pop.prev = NULL, categorical.cov = NULL, control = control.cutpoints(), ci.fit = TRUE, conf.level = 0.95, trace = FALSE)	summary(optimal.cutpoint37)
Convulsiones	38		optimal.cutpoint38<-optimal.cutpoints(X = "NEOP", status = "Convulsiones", tag.healthy = 0, methods = c("Youden"), data = datos, pop.prev = NULL, categorical.cov = NULL, control = control.cutpoints(), ci.fit = TRUE, conf.level = 0.95, trace = FALSE)	summary(optimal.cutpoint38)
EHI_12_3	40	roc40<- roc(datos$EHI_12_3,datos$ENOLASA)	optimal.cutpoint40<-optimal.cutpoints(X = "ENOLASA", status = "EHI_12_3", tag.healthy = 0, methods = c("Youden"), data = datos, pop.prev = NULL, categorical.cov = NULL, control = control.cutpoints(), ci.fit = TRUE, conf.level = 0.95, trace = FALSE)	summary(optimal.cutpoint40)
EHI_1_23	41	roc41<- roc(datos$EHI_1_23,datos$ENOLASA)	optimal.cutpoint41<-optimal.cutpoints(X = "ENOLASA", status = "EHI_1_23", tag.healthy = 0, methods = c("Youden"), data = datos, pop.prev = NULL, categorical.cov = NULL, control = control.cutpoints(), ci.fit = TRUE, conf.level = 0.95, trace = FALSE)	summary(optimal.cutpoint41)
Convulsiones	42	roc42<- roc(datos$Convulsiones,datos$ENOLASA)	optimal.cutpoint42<-optimal.cutpoints(X = "ENOLASA", status = "Convulsiones", tag.healthy = 0, methods = c("Youden"), data = datos, pop.prev = NULL, categorical.cov = NULL, control = control.cutpoints(), ci.fit = TRUE, conf.level = 0.95, trace = FALSE)	summary(optimal.cutpoint42)
EEGa_0_6h_Tipo_agrup	43	roc43<- roc(datos$EEGa_0_6h_Tipo_agrup,datos$ENOLASA)	optimal.cutpoint43<-optimal.cutpoints(X = "ENOLASA", status = "EEGa_0_6h_Tipo_agrup", tag.healthy = 0, methods = c("Youden"), data = datos, pop.prev = NULL, categorical.cov = NULL, control = control.cutpoints(), ci.fit = TRUE, conf.level = 0.95, trace = FALSE)	summary(optimal.cutpoint43)
EEGa_0_72h_Tipo_agrup	44	roc44<- roc(datos$EEGa_0_72h_Tipo_agrup,datos$ENOLASA)	optimal.cutpoint44<-optimal.cutpoints(X = "ENOLASA", status = "EEGa_0_72h_Tipo_agrup", tag.healthy = 0, methods = c("Youden"), data = datos, pop.prev = NULL, categorical.cov = NULL, control = control.cutpoints(), ci.fit = TRUE, conf.level = 0.95, trace = FALSE)	summary(optimal.cutpoint44)
RM_ST_MOD_GRAVE_ALGÚN_ITEM	45	roc45<- roc(datos$RM_ST_MOD_GRAVE_ALGÚN_ITEM,datos$ENOLASA)	optimal.cutpoint45<-optimal.cutpoints(X = "ENOLASA", status = "RM_ST_MOD_GRAVE_ALGÚN_ITEM", tag.healthy = 0, methods = c("Youden"), data = datos, pop.prev = NULL, categorical.cov = NULL, control = control.cutpoints(), ci.fit = TRUE, conf.level = 0.95, trace = FALSE)	summary(optimal.cutpoint45)
RM_ST_DIFUSO	46	roc46<- roc(datos$RM_ST_DIFUSO,datos$ENOLASA)	optimal.cutpoint46<-optimal.cutpoints(X = "ENOLASA", status = "RM_ST_DIFUSO", tag.healthy = 0, methods = c("Youden"), data = datos, pop.prev = NULL, categorical.cov = NULL, control = control.cutpoints(), ci.fit = TRUE, conf.level = 0.95, trace = FALSE)	summary(optimal.cutpoint46)
BAYLE_cualquiera_menor85	47	roc47<- roc(datos$BAYLE_cualquiera_menor85,datos$ENOLASA)	optimal.cutpoint47<-optimal.cutpoints(X = "ENOLASA", status = "BAYLE_cualquiera_menor85", tag.healthy = 0, methods = c("Youden"), data = datos, pop.prev = NULL, categorical.cov = NULL, control = control.cutpoints(), ci.fit = TRUE, conf.level = 0.95, trace = FALSE)	summary(optimal.cutpoint47)
BAYLE_cualquiera_menor70	48	roc48<- roc(datos$BAYLE_cualquiera_menor70,datos$ENOLASA)	optimal.cutpoint48<-optimal.cutpoints(X = "ENOLASA", status = "BAYLE_cualquiera_menor70", tag.healthy = 0, methods = c("Youden"), data = datos, pop.prev = NULL, categorical.cov = NULL, control = control.cutpoints(), ci.fit = TRUE, conf.level = 0.95, trace = FALSE)	summary(optimal.cutpoint48)
PARALISIS_CEREBRAL	49	roc49<- roc(datos$PARALISIS_CEREBRAL,datos$ENOLASA)	optimal.cutpoint49<-optimal.cutpoints(X = "ENOLASA", status = "PARALISIS_CEREBRAL", tag.healthy = 0, methods = c("Youden"), data = datos, pop.prev = NULL, categorical.cov = NULL, control = control.cutpoints(), ci.fit = TRUE, conf.level = 0.95, trace = FALSE)	summary(optimal.cutpoint49)
Evolución_adversa_85	50	roc50<- roc(datos$Evolución_adversa_85,datos$ENOLASA)	optimal.cutpoint50<-optimal.cutpoints(X = "ENOLASA", status = "Evolución_adversa_85", tag.healthy = 0, methods = c("Youden"), data = datos, pop.prev = NULL, categorical.cov = NULL, control = control.cutpoints(), ci.fit = TRUE, conf.level = 0.95, trace = FALSE)	summary(optimal.cutpoint50)
Evolución_adversa_70	51	roc51<- roc(datos$Evolución_adversa_70,datos$ENOLASA)	optimal.cutpoint51<-optimal.cutpoints(X = "ENOLASA", status = "Evolución_adversa_70", tag.healthy = 0, methods = c("Youden"), data = datos, pop.prev = NULL, categorical.cov = NULL, control = control.cutpoints(), ci.fit = TRUE, conf.level = 0.95, trace = FALSE)	summary(optimal.cutpoint51)
EXITUS	52	roc52<- roc(datos$EXITUS,datos$ENOLASA)	optimal.cutpoint52<-optimal.cutpoints(X = "ENOLASA", status = "EXITUS", tag.healthy = 0, methods = c("Youden"), data = datos, pop.prev = NULL, categorical.cov = NULL, control = control.cutpoints(), ci.fit = TRUE, conf.level = 0.95, trace = FALSE)	summary(optimal.cutpoint52)
		EHI_108_o_EHI_23
Evolución_adversa_85	60	roc60<- roc(datos$Evolución_adversa_85,datos$ENOLASA)	optimal.cutpoint60<-optimal.cutpoints(X = "EHI_108_o_EHI_23", status = "Evolución_adversa_85", tag.healthy = 0, methods = c("Youden"), data = datos, pop.prev = NULL, categorical.cov = NULL, control = control.cutpoints(), ci.fit = TRUE, conf.level = 0.95, trace = FALSE)	summary(optimal.cutpoint60)
Evolución_adversa_70	61	roc61<- roc(datos$Evolución_adversa_70,datos$ENOLASA)	optimal.cutpoint61<-optimal.cutpoints(X = "EHI_108_o_EHI_23", status = "Evolución_adversa_70", tag.healthy = 0, methods = c("Youden"), data = datos, pop.prev = NULL, categorical.cov = NULL, control = control.cutpoints(), ci.fit = TRUE, conf.level = 0.95, trace = FALSE)	summary(optimal.cutpoint61)

## Sheet: hr_ENE_EHI
EHI	ENOLASA	TIEMPO_ENE_max
3	166	73				Queremos ver si el tiempo influye en la relación entre ENE y EHI.
3	70	46				Para ello no tenemos en cuenta los EHI=0 ni la ENOLASA>=500
2	55	39
3	113	80				La variable tiempo no es una variable ni de iteración ni confusora.
1	34	12
2	80	73				regress ENOLASA i,EHI TIEMPO_ENE_max if EHI!=0 & ENOLASA<500
3	236	72
3	110	76				Source | SS df MS Number of obs = 40
1	33	78				-------------+---------------------------------- F(3, 36) = 15,49
2	108	15				Model | 281113,623 3 93704,5411 Prob > F = 0,0000
3	472	30				Residual | 217783,977 36 6049,55491 R-squared = 0,5635
3	516	52				-------------+---------------------------------- Adj R-squared = 0,5271
1	26	72				Total | 498897,6 39 12792,2462 Root MSE = 77,779
2	70	14
1	21	13				--------------------------------------------------------------------------------
3	50	15				ENOLASA | Coef, Std, Err, t P>|t| [95% Conf, Interval]
1	37	13				---------------+----------------------------------------------------------------
3	205	68				EHI |
2	25	76				2 | 28,12242 33,03915 0,85 0,400 -38,88409 95,12893
1	33	13				3 | 185,8403 32,74133 5,68 0,000 119,4378 252,2428
3	268	72				|
3	281	73				TIEMPO_ENE_max | -,149732 ,4916634 -0,30 0,762 -1,146871 ,8474075
2	32	16				_cons | 29,93192 28,67021 1,04 0,303 -28,21396 88,0778
1	18	17				--------------------------------------------------------------------------------
2	29	74
3	2855	36				, regress ENOLASA i,EHI if EHI!=0 & ENOLASA<500
3	120	77
1	25	13				Source | SS df MS Number of obs = 40
3	392	75				-------------+---------------------------------- F(2, 37) = 23,77
3	122	45				Model | 280552,554 2 140276,277 Prob > F = 0,0000
3	267	31				Residual | 218345,046 37 5901,21747 R-squared = 0,5623
2	77	14				-------------+---------------------------------- Adj R-squared = 0,5387
2	59	75				Total | 498897,6 39 12792,2462 Root MSE = 76,819
3	144	72
1	14	78				------------------------------------------------------------------------------
2	20	72				ENOLASA | Coef, Std, Err, t P>|t| [95% Conf, Interval]
3	201	39				-------------+----------------------------------------------------------------
3	1490	15				EHI |
2	23	12				2 | 26,25758 32,06622 0,82 0,418 -38,71476 91,22991		En media, la enolasa de EHI=2 es 26 (EHI=3 182) puntos por encima respecto a de EHI=1, siendo significativo solo en el segundo caso.
1	5	48				3 | 181,9144 29,72549 6,12 0,000 121,6849 242,144		Los valores son similares en el caso de incluir el tiempo en la regresión, lo que nos lleva a la conclusión de que el tiempo no es necesario tenerlo en cuenta.
2	36	72				|
3	299	72				_cons | 24,90909 23,16192 1,08 0,289 -22,02141 71,83959
1	28	12				------------------------------------------------------------------------------
0	6.96	46
0	12.43	26
0	5.3	20
0	11.51	12
0	13.89	72
0	15.65	60
0	17.98	70
0	7.89	24
0	6.24	80
0	16.48	72
0	12.86	20
0	7.7	32
0	9.9	26
0	13.84	12
0	12.16	48
0	9.8	12
0	8.99	68
0	13.13	60
0	8.9	18
0	6.74	24
0	17.76	12
0	12.88	30
0	15.8	24
0	8.39	48
0	10.58	24
0	5.03	26
0	11.91	30
0	10.79	36
0	8.68	31
0	5.92	16
0	19.5	12
0	10.18	56
0	16.31	36
0	14.82	28
0	7.58	24
0	20.27	79
0	6.67	23
0	10.81	75
0	5.87	47
0	14.35	26
0	11.54	48
0	8.29	58
0	10.08	13
0	6.42	37
0	15.69	36
0	6.64	48
0	4.82	51
0	11.37	56
0	12.44	24
0	11.38	27
0	8.19	80
0	10.61	78
0	9.12	48
0	11.81	24
0	8.08	75
0	12.41	77
0	6.14	24
0	5.66	30
0	12.43	80

## Sheet: hr_evoluc_EHI
ID	EHI	Evolución_adversa_85	Evolución_adversa_70	TIEMPO_ENE_max	ENOLASA
4	3	1	1	73	166			Queremos ver si el tiempo influye en la relación entre evolción y EHI.
6	3	0	0	46	70			Para ello no tenemos en cuenta la ENOLASA>=500 y EHI=1 (por ser todos 0)
7	2	1	1	39	55
8	3	1	1	80	113
9	1	0	0	12	34			La variable tiempo no es una variable ni de iteración ni confusora.
10	2	0	0	73	80
11	3	1	1	72	236			Cómo vemos el coeficiente es prácticamente el mismo tenga o no el tiempo		Lo mismo sucede con la evolución adversa 70
12	3	1	0	76	110
13	1	0	0	78	33
16	2	1	1	15	108			logit Evolución_adversa_85 EHI TIEMPO_ENE_max if EHI!=1		logit Evolución_adversa_70 EHI TIEMPO_ENE_max if EHI!=1
17	3	1	1	30	472			--------------------------------------------------------------------------------------		--------------------------------------------------------------------------------------
19	1	0	0	72	26			Evolución_adversa_85 | Coef, Std, Err, z P>|z| [95% Conf, Interval]		Evolución_adversa_70 | Coef, Std, Err, z P>|z| [95% Conf, Interval]
20	2	0	0	14	70			---------------------+----------------------------------------------------------------		---------------------+----------------------------------------------------------------
22	1	0	0	13	21			EHI | 3,77854 1,262467 2,99 0,003 1,30415 6,252929		EHI | 3,053779 1,035861 2,95 0,003 1,023528 5,084029
23	3	1	0	15	50			TIEMPO_ENE_max | -,0021962 ,0220782 -0,10 0,921 -,0454686 ,0410762		TIEMPO_ENE_max | -,0008424 ,0211349 -0,04 0,968 -,042266 ,0405813
27	3	1	1	68	205			_cons | -8,430938 2,942378 -2,87 0,004 -14,19789 -2,663983		_cons | -7,570456 2,724555 -2,78 0,005 -12,91048 -2,230427
31	2	0	0	76	25			--------------------------------------------------------------------------------------		--------------------------------------------------------------------------------------
32	1	0	0	13	33
36	3	1	1	72	268
37	3	1	1	73	281			logit Evolución_adversa_85 EHI if EHI!=1		logit Evolución_adversa_70 EHI if EHI!=1
38	2	0	0	16	32			--------------------------------------------------------------------------------------		--------------------------------------------------------------------------------------
39	1	0	0	17	18			Evolución_adversa_85 | Coef, Std, Err, z P>|z| [95% Conf, Interval]		Evolución_adversa_70 | Coef, Std, Err, z P>|z| [95% Conf, Interval]
40	2	0	0	74	29			---------------------+----------------------------------------------------------------		---------------------+----------------------------------------------------------------
42	3	1	1	77	120			EHI | 3,753418 1,233221 3,04 0,002 1,33635 6,170486		EHI | 3,044522 1,007905 3,02 0,003 1,069064 5,01998
43	1	0	0	13	25			_cons | -8,487665 2,893959 -2,93 0,003 -14,15972 -2,815609		_cons | -7,593122 2,668154 -2,85 0,004 -12,82261 -2,363636
45	3	1	1	75	392			--------------------------------------------------------------------------------------		--------------------------------------------------------------------------------------
49	3	1	1	45	122
50	3	1	1	31	267
51	2	0	0	14	77
52	2	1	0	75	59
53	3	1	1	72	144
56	1	0	0	78	14
14	2	0	0	72	20
21	3	1	1	39	201
47	1	0	0	48	5
33	2	0	0	72	36
46	3	1	1	72	299
54	1	0	0	12	28
